# Supplementary material for: Clinical Outcomes and Complication Rates of Crown Restorations with Various Endodontic Posts: A Retrospective Analysis
Source: J Funct Biomater. 2026 Feb 8;17(2):84. doi: 10.3390/jfb17020084 (PMC12941436; doi:10.3390/jfb17020084)
Supplement: Supplementary file 1 [file jfb-17-00084-s001.zip]

Archive with 1 entries (1 files):
- jfb-4121723-supplementary.pdf
